# Supplementary material for: Myofibroblasts derived type V collagen promoting tissue mechanical stress and facilitating metastasis and therapy resistance of lung adenocarcinoma cells
Source: Cell Death Dis. 2024 Jul 10;15(7):493. doi: 10.1038/s41419-024-06873-6 (PMC11237033; doi:10.1038/s41419-024-06873-6)
Supplement: Supplementary file 2 — Supplementary Appendix 1 [file 41419_2024_6873_MOESM2_ESM.xls]

## Sheet: Supplementary Appendix 1
REACTOME_INTERFERON_GAMMA_SIGNALING	B2M	CAMK2A	CAMK2B	CAMK2D	CD44	CIITA	FCGR1A	FCGR1B	GBP1	GBP2	GBP4	GBP5	GBP6	GBP7	HLA-A	HLA-B	HLA-C	HLA-DPA1	HLA-DPB1	HLA-DQA1	HLA-DQA2	HLA-DRB1	HLA-DRB3	HLA-DRB5	HLA-F	HLA-G	HLA-K	ICAM1	IFNG	IFNGR1	IFNGR2	IRF1	IRF2	IRF3	IRF4	IRF5	IRF6	IRF7	IRF8	IRF9	JAK1	JAK2	LOC441019	LOC646981	MT2A	NCAM1	OAS1	OAS2	OAS3
KEGG_ANTIGEN_PROCESSING_AND_PRESENTATION	B2M	CALR	CANX	CD4	CD74	CD8A	CD8B	CIITA	CREB1	CTSB	CTSL1	CTSS	HLA-A	HLA-B	HLA-C	HLA-DMA	HLA-DMB	HLA-DOA	HLA-DOB	HLA-DPA1	HLA-DPB1	HLA-DQA1	HLA-DQA2	HLA-DQB1	HLA-DRA	HLA-DRB1	HLA-DRB3	HLA-DRB4	HLA-DRB5	HLA-E	HLA-F	HLA-G	HSP90AA1	HSP90AB1	HSPA1A	HSPA1B	HSPA1L	HSPA2	HSPA4	HSPA5	HSPA6	HSPA8	IFI30	IFNA1	IFNA10	IFNA13	IFNA14	IFNA16	IFNA17
BIOCARTA_CTLA4_PATHWAY	CD247	CD28	CD3D	CD3E	CD3G	CD80	CD86	CTLA4	GRB2	HLA-DRA	HLA-DRB1	ICOS	ICOSLG	IL2	ITK	LCK	PIK3CA	PIK3R1	PTPN11	TRA@	TRB@
REACTOME_PD1_SIGNALING	CD247	CD274	CD3D	CD3E	CD3G	CD4	CSK	HLA-DPA1	HLA-DPB1	HLA-DQA1	HLA-DQA2	HLA-DRB1	HLA-DRB3	HLA-DRB5	LCK	PDCD1	PDCD1LG2	PTPN6
GO_POSITIVE_REGULATION_OF_INFLAMMATORY_RESPONSE	ADAM8	ADORA2B	AGER	AGT	AGTR1	C3	CCL1	CCL11	CCL13	CCL14	CCL15	CCL16	CCL18	CCL2	CCL23	CCL24	CCL26	CCL3	CCL3L1	CCL3L3	CCL4	CCL4L2	CCL5	CCL7	CCL8	CCR2	CCR7	CD28	CD47	CD6	CDK19	CLOCK	CNR1	CREB3L3	CX3CL1	EDNRA	ETS1	F12	FABP4	FCER1A	FCER1G	FFAR2	FFAR3	GBP5	GPRC5B	GPSM3	HYAL2	IDO1	IL12B
GO_LEUKOCYTE_MIGRATION_INVOLVED_IN_INFLAMMATORY_RESPONSE	ADAM8	CCL2	CX3CL1	FFAR2	ITGB2	JAM3	LBP	PPBP	S100A8	S100A9	SELE
GO_POSITIVE_REGULATION_OF_ACUTE_INFLAMMATORY_RESPONSE	ADAM8	C3	CCL5	CCR2	CCR7	CNR1	CREB3L3	F12	FCER1A	FCER1G	FFAR2	FFAR3	IL1B	IL6	IL6ST	KLKB1	NPY5R	OSM	OSMR	PIK3CG	PLA2G4A	PTGER3	PTGS2	TAC1	TNF	TNFRSF11A	TNFSF11	ZP3
GO_REGULATION_OF_CHRONIC_INFLAMMATORY_RESPONSE	ADORA2B	CCL5	CX3CR1	CYP19A1	FOXP3	IDO1	IL10	IL4	LTA	TNF	TNFAIP3
GO_REGULATION_OF_CYTOKINE_PRODUCTION_INVOLVED_IN_INFLAMMATORY_RESPONSE	APOD	CD6	CHID1	CUEDC2	GBP5	GPSM3	IL17A	IL17B	IL17F	IL17RA	IL17RC	LEP	MAPK14	MEFV	NOD2	NOS2	PER1	ZC3H12A
HALLMARK_IL6_JAK_STAT3_SIGNALING	A2M	ACVR1B	ACVRL1	BAK1	CBL	CCL7	CCR1	CD14	CD36	CD38	CD44	CD9	CNTFR	CRLF2	CSF1	CSF2	CSF2RA	CSF2RB	CSF3R	CXCL1	CXCL10	CXCL11	CXCL13	CXCL3	CXCL9	DNTT	EBI3	FAS	GRB2	HAX1	HMOX1	IFNAR1	IFNGR1	IFNGR2	IL10RB	IL12RB1	IL13RA1	IL15RA	IL17RA	IL17RB	IL18R1	IL1B	IL1R1	IL1R2	IL2RA	IL2RG	IL3RA	IL4R	IL6
HALLMARK_INTERFERON_ALPHA_RESPONSE	ADAR	B2M	BATF2	BST2	C1S	CASP1	CASP8	CCRL2	CD47	CD74	CMPK2	CNP	CSF1	CXCL10	CXCL11	DDX60	DHX58	EIF2AK2	ELF1	EPSTI1	FAM125A	FAM46A	FTSJD2	GBP2	GBP4	GMPR	HERC6	HLA-C	IFI27	IFI30	IFI35	IFI44	IFI44L	IFIH1	IFIT2	IFIT3	IFITM1	IFITM2	IFITM3	IL15	IL4R	IL7	IRF1	IRF2	IRF7	IRF9	ISG15	ISG20	LAMP3
GO_ADAPTIVE_IMMUNE_RESPONSE	ADAM17	AICDA	ALCAM	ANXA1	BATF	BCL10	BCL3	BCL6	BTK	BTLA	BTN3A1	BTN3A2	BTN3A3	BTNL8	C1QA	C1QB	C1QBP	C1QC	C1R	C1RL	C1S	C2	C3	C3AR1	C4A	C4B	C4BPA	C4BPB	C5	C6	C7	C8A	C8B	C8G	C9	CADM1	CAMK4	CD1A	CD1B	CD1C	CD1E	CD209	CD244	CD27	CD4	CD40LG	CD46	CD55	CD6
GO_CYTOKINE_PRODUCTION_INVOLVED_IN_IMMUNE_RESPONSE	CAMK4	CD55	CHGA	DENND1B	DLG1	GAS6	HSPD1	IL31RA	IL4	KIT	MR1	NOD2	SIRT1	SLAMF1	SLC11A1	TLR2	TREM1
GO_MACROPHAGE_ACTIVATION_INVOLVED_IN_IMMUNE_RESPONSE	CX3CR1	HAVCR2	HMGB1	LBP	PRKCE	SBNO2	SYK	TICAM1	TLR3	TYROBP	ZAP70
GO_MAST_CELL_MEDIATED_IMMUNITY	CHGA	CPLX2	GATA2	KIT	LAT	LAT2	LYN	MILR1	MRGPRX2	NR4A3	PIK3CD	PIK3CG	PLA2G3	RASGRP1	S100A13	SERPINB9	SNAP23	SPON2
GO_MYELOID_CELL_ACTIVATION_INVOLVED_IN_IMMUNE_RESPONSE	ANXA3	CCL3	CHGA	CPLX2	CX3CR1	DOCK2	FCER1G	GATA2	HAVCR2	HMGB1	KIT	LAT	LAT2	LBP	LYN	MILR1	MRGPRX2	NR4A3	PI4K2A	PIK3CD	PIK3CG	PLA2G3	PPBP	PRKCE	PYCARD	PYDC1	RASGRP1	S100A13	SBNO2	SLAMF1	SNAP23	STXBP2	STXBP3	SYK	TICAM1	TLR3	TYROBP	VAMP2	VAMP7	VAMP8	ZAP70
GO_NATURAL_KILLER_CELL_MEDIATED_IMMUNITY	CEBPG	CLEC2A	CORO1A	GZMB	KIR3DL1	KLRC2	KLRD1	KLRF2	LYST	MICA	MICB	PRDX1	PTPN6	RAB27A	RAET1E	RAET1G	RAET1L	SLAMF7	TUBB	TUBB4B	ULBP1	ULBP2	ULBP3	UNC13D	VAMP2	VAMP7
GO_POSITIVE_REGULATION_OF_CYTOKINE_PRODUCTION_INVOLVED_IN_IMMUNE_RESPONSE	B2M	BCL10	CD36	CD74	F2RL1	FCER1G	FFAR2	FFAR3	FZD5	GATA3	GPRC5B	HLA-A	MALT1	MAP3K7	MIF	NLRP3	NR4A3	PRKCZ	RSAD2	SASH3	SEMA7A	SPON2	TLR4	TNFRSF14	TNFSF4	TRAF2	TRAF6	TRIM6	WNT5A	XCL1
GO_POSITIVE_REGULATION_OF_MYELOID_LEUKOCYTE_CYTOKINE_PRODUCTION_INVOLVED_IN_IMMUNE_RESPONSE	BCL10	CD36	CD74	FCER1G	GPRC5B	MIF	NR4A3	SEMA7A	SPON2	TLR4	WNT5A
GO_POSITIVE_REGULATION_OF_T_HELPER_1_TYPE_IMMUNE_RESPONSE	ANXA1	CCL19	CCR2	CD80	HLX	IL12B	IL12RB1	IL23A	IL23R	IL27RA	NLRP10	RIPK2	SLC11A1	SOCS5	XCL1
GO_POSITIVE_REGULATION_OF_TYPE_2_IMMUNE_RESPONSE	CD74	CD86	GATA3	IDO1	IL33	IL4R	IL6	NLRP3	NOD2	PRKCZ	RARA	RSAD2	TNFSF4	XCL1
GO_T_CELL_MEDIATED_IMMUNITY	BTN3A2	BTN3A3	CADM1	CD46	CD55	CD8A	CRTAM	CTSC	CTSH	DENND1B	DLG1	EMP2	FOXP3	GATA3	GNL1	ICAM1	IL31RA	IL4	JAG1	KDM5D	MICA	MICB	MYO1G	RAB27A	RAET1E	RFTN1	SLAMF1	SLC11A1
GO_TOLERANCE_INDUCTION	C3	C3AR1	CCR4	FOXJ1	FOXP3	HAVCR2	ICOS	IRG1	LGALS9	LYN	TGFB1	TNFAIP3
Immunoscore_Signature	IFNG	IL12	TXBX21	IRF1	STAT1	GZMA	GZMB	GZMH	PRF1	GNLY	CXCL9	CXCL10	CCL5
MHC_Class_II	HLA-DRB6	HLA-DQB2	HLA-DPB2	HLA-DRB1	HLA-DRB5	HLA-DQA1	HLA-DQB1	HLA-DPA1	HLA-DPB1
[truncated: 206 more columns]
